# Supplementary material for: First comprehensive analysis of lysine acetylation in Alvinocaris longirostris from the deep-sea hydrothermal vents
Source: BMC Genomics. 2018 May 10;19:352. doi: 10.1186/s12864-018-4745-3 (PMC5946511; doi:10.1186/s12864-018-4745-3)
Supplement: Supplementary file 2 — Table S2. Information for the protein-protein interaction network in Alvinocaris longirostris. (XLSX 20 kb) [file 12864_2018_4745_MOESM2_ESM.xlsx]

## Sheet: node information
Table S2. Information for the protein-protein interaction network in Alvinocaris longirostris.
Node name	Protein description	Daphnia pulex STRING name	Node Degree	MCODE_Cluster	MCODE_Node_Status	MCODE_Score
c90573_g1_orf1	succinyl-CoA ligase subunit alpha , putative	6669.DappuP306118	31	Cluster 1	Clustered	13.4853
c89144_g2_orf1	succinyl-coa synthetase beta chain	6669.DappuP304522	27	Cluster 1	Clustered	13.4853
c79343_g3_orf1	tropomyosin-2 isoform 1	6669.DappuP230081	24	Cluster 1	Clustered	15.7857
c55831_g1_orf1	troponin I	6669.DappuP202596	20	Cluster 1	Clustered	14.0351
c78065_g2_orf1	myosin heavy chain, muscle isoform X17	6669.DappuP307156	23	Cluster 1	Clustered	14.0351
c79784_g1_orf1	paramyosin	6669.DappuP219409	23	Cluster 1	Clustered	14.9895
c79294_g2_orf1	Troponin T	6669.DappuP313111	19	Cluster 1	Clustered	14.0351
c86978_g1_orf1	actin 6, partial	6669.DappuP300012	47	Cluster 1	Clustered	14.8211
c93232_g1_orf1	actin, alpha, cardiac muscle 1	6669.DappuP301040	47	Cluster 1	Clustered	14.8211
c86269_g1_orf1	DNA topoisomerase 2-beta, putative	6669.DappuP329527	62	Cluster 1	Clustered	12.7474
c90025_g1_orf1	alpha-actinin, sarcomeric isoform X2	6669.DappuP99081	28	Cluster 1	Clustered	14.8211
c82935_g1_orf1	LIM domain-binding protein 3	6669.DappuP301190	20	Cluster 1	Clustered	13.8158
c51865_g1_orf1	myosin light chain 2	6669.DappuP230243	30	Cluster 1	Clustered	15.7857
c57079_g2_orf1	troponin C	6669.DappuP256636	39	Cluster 1	Clustered	15.7857
c93188_g3_orf1	myosin heavy chain type 2	6669.DappuP306188	23	Cluster 1	Clustered	14.0351
c85965_g1_orf1	projectin	6669.DappuP232691	21	Cluster 1	Clustered	13.8947
c72173_g1_orf1	cytosolic malate dehydrogenase	6669.DappuP308915	36	Cluster 1	Clustered	13.4286
c94041_g1_orf1	Muscle M-line assembly protein unc-89	6669.DappuP315830	24	Cluster 1	Clustered	15.7857
c99939_g1_orf1	gi|19073359|gb|AAL84777.1|AF474972_1 myosin heavy chain	6669.DappuP26459	21	Cluster 1	Clustered	12.9935
c85679_g1_orf1	glutamate dehydrogenase	6669.DappuP187316	31	Cluster 1	Clustered	13.4286
c94811_g1_orf1	Spectrin alpha chain	6669.DappuP206384	25	Cluster 1	Clustered	14.8211
c93583_g1_orf1	projectin	6669.DappuP232692	19	Cluster 1	Clustered	13.8596
c83535_g1_orf1	NADP-specific isocitrate dehydrogenase	6669.DappuP301820	25	Cluster 1	Clustered	12.6737
c49724_g1_orf1	myosin light chain	6669.DappuP92168	27	Cluster 1	Seed	15.7857
c95856_g1_orf1	titin	6669.DappuP105670	19	Cluster 1	Clustered	14.1228
c92726_g1_orf1	I-connectin	6669.DappuP53754	19	Cluster 1	Clustered	13.085
c79936_g1_orf1	LIM domain-binding protein 3 isoform X3	6669.DappuP113993	20	Cluster 1	Clustered	13.8158
c74799_g1_orf1	hypothetical protein DAPPUDRAFT_50689	6669.DappuP50689	19	Cluster 2	Clustered	10.7647
c59683_g1_orf1	trifunctional enzyme subunit alpha, mitochondrial	6669.DappuP302417	42	Cluster 2	Clustered	11.6364
c91694_g1_orf1	acetyl-coA acetyltransferase	6669.DappuP228205	19	Cluster 2	Clustered	10.7647
c87906_g1_orf1	Glycine dehydrogenase	6669.DappuP210308	35	Cluster 2	Clustered	10.4
c66422_g1_orf1	hypothetical protein DAPPUDRAFT_58917	6669.DappuP58917	19	Cluster 2	Clustered	10.7647
c76219_g1_orf1	glyceraldehyde-3-phosphate-dehydrogenase	6669.DappuP302823	39	Cluster 2	Clustered	10.6374
c89458_g1_orf1	phosphoglycerate kinase	6669.DappuP299795	32	Cluster 2	Clustered	10.9412
c88286_g1_orf1	hypothetical protein DAPPUDRAFT_306760	6669.DappuP306760	35	Cluster 2	Clustered	11.6308
c92402_g1_orf1	2-oxoglutarate dehydrogenase, mitochondrial isoform X6	6669.DappuP197428	25	Cluster 2	Clustered	12.1503
c90865_g1_orf1	putative 2-oxoglutarate dehydrogenase E1 component DHKTD1-like protein, mitochondrial	6669.DappuP311540	23	Cluster 2	Clustered	12.1503
c84234_g1_orf1	pyruvate kinase 2	6669.DappuP334106	38	Cluster 2	Clustered	11.0842
c94530_g1_orf1	hypothetical protein BRAFLDRAFT_122038	6669.DappuP300359	20	Cluster 2	Clustered	12
c94891_g1_orf1	acyl-coenzyme A oxidase 3, peroxisomal	6669.DappuP188577	19	Cluster 2	Clustered	12
c90371_g1_orf1	malate dehydrogenase, mitochondrial	6669.DappuP301215	37	Cluster 2	Clustered	12.4526
c77391_g1_orf1	probable citrate synthase 2, mitochondrial	6669.DappuP299958	38	Cluster 2	Clustered	11.1508
c83224_g1_orf1	hypothetical protein DAPPUDRAFT_188759	6669.DappuP188759	34	Cluster 2	Clustered	11.6308
c92691_g1_orf1	enoyl-CoA delta isomerase 2, mitochondrial isoform X3	6669.DappuP47060	23	Cluster 2	Clustered	12
c83265_g1_orf1	putative methylmalonate-semialdehyde dehydrogenase	6669.DappuP303718	17	Cluster 2	Clustered	12
c92749_g1_orf1	hypothetical protein BRAFLDRAFT_270300	6669.DappuP302347	12	Cluster 2	Clustered	11
c90253_g1_orf1	probable aconitate hydratase, mitochondrial	6669.DappuP322101	28	Cluster 2	Clustered	10.8235
c91219_g1_orf1	10-formyltetrahydrofolate dehydrogenase	6669.DappuP326816	42	Cluster 2	Clustered	11.9565
c80764_g1_orf1	delta-1-pyrroline-5-carboxylate dehydrogenase, mitochondrial	6669.DappuP300095	40	Cluster 2	Clustered	11.9565
c83979_g1_orf1	hypothetical protein DAPPUDRAFT_304467	6669.DappuP304467	19	Cluster 2	Clustered	11.4286
c44683_g1_orf1	L-lactate dehydrogenase A chain isoform X1	6669.DappuP230172	32	Cluster 2	Seed	12.4526
c83390_g1_orf1	cytosolic manganese superoxide dismutase	6669.DappuP67591	22	Cluster 2	Clustered	11
c63027_g1_orf1	40S ribosomal protein S13	6669.DappuP308825	20	Cluster 3	Clustered	8.83636
c142544_g1_orf1	40S ribosomal protein S27	6669.DappuP308217	14	Cluster 3	Clustered	8.83636
c114400_g1_orf1	hypothetical protein DAPPUDRAFT_299917	6669.DappuP299917	21	Cluster 3	Clustered	8.83636
c75098_g1_orf1	ribosomal protein L10a	6669.DappuP230893	15	Cluster 3	Clustered	8.83636
c146599_g1_orf1	60S ribosomal protein L9, partial	6669.DappuP231875	20	Cluster 3	Clustered	8.83636
c18105_g1_orf1	ribosomal protein L35A	6669.DappuP318183	11	Cluster 3	Clustered	8.83636
c65603_g1_orf1	elongation factor 1-alpha	6669.DappuP300259	25	Cluster 3	Clustered	8.83636
c73428_g2_orf1	elongation factor 1-delta protein	6669.DappuP230610	9	Cluster 3	Clustered	8
c16454_g1_orf1	probable 60S ribosomal protein L37-A	6669.DappuP309347	10	Cluster 3	Clustered	9
c38164_g1_orf1	eukaryotic translation initiation factor 4H-like	6669.DappuP45779	18	Cluster 3	Seed	9
c102158_g1_orf1	eukaryotic translation initiation factor 5A-1-like	6669.DappuP231006	16	Cluster 3	Clustered	7.82222
c77763_g2_orf1	gi|122059|sp|P19374.2|H2B_PLADU RecName: Full=Histone H2B	6669.DappuP191199	9	Cluster 4	Clustered	6.37778
c127379_g1_orf1	histone H4-like	6669.DappuP97173	13	Cluster 4	Clustered	7.46667
c40367_g1_orf1	histone acetyltransferase KAT7	6669.DappuP96198	10	Cluster 4	Seed	7.46667
c57316_g1_orf1	heat shock protein 70	6669.DappuP256736	34	Cluster 4	Clustered	6.32967
c73050_g1_orf1	female sterile homeotic protein	6669.DappuP302185	12	Cluster 4	Clustered	6.37778
c115912_g1_orf1	LOW QUALITY PROTEIN: zinc finger protein 91-like	6669.DappuP96380	12	Cluster 4	Clustered	6.37778
c72597_g1_orf1	ubiquitin b	6669.DappuP52566	34	Cluster 5	Clustered	4.79221
c73804_g1_orf1	elongation factor 2	6669.DappuP307476	29	Cluster 5	Clustered	5.68421
c87163_g1_orf1	SWI/SNF complex subunit SMARCC2	6669.DappuP51378	9	Cluster 5	Clustered	5.33333
c67570_g3_orf1	LOW QUALITY PROTEIN: histone H3.3	6669.DappuP231307	21	Cluster 5	Seed	5.86667
c118561_g1_orf1	PHD finger-like domain-containing protein 5A	6669.DappuP219863	6	Cluster 5	Clustered	4.7619
c77999_g1_orf1	peptidyl-prolyl cis-trans isomerase	6669.DappuP92663	21	Cluster 5	Clustered	5.83333
c70446_g1_orf1	THO complex subunit 4	6669.DappuP301602	6	Cluster 5	Clustered	5
c63078_g1_orf1	histone acetyltransferase p300 isoform X4	6669.DappuP64953	18	Cluster 5	Clustered	5.72727
c91157_g1_orf1	polypyrimidine tract-binding protein 2 isoform X6	6669.DappuP302853	5	Cluster 5	Clustered	5
c68321_g1_orf1	ATP synthase subunit O, mitochondrial	6669.DappuP303877	18	Cluster 6	Clustered	7
c88882_g1_orf1	ATP synthase subunit d, mitochondrial	6669.DappuP231100	14	Cluster 6	Clustered	7
c79372_g1_orf1	chaperonin	6669.DappuP127024	24	Cluster 6	Clustered	6.76923
c82746_g1_orf1	T-complex protein 1 subunit alpha-like	6669.DappuP304295	25	Cluster 6	Clustered	6.76923
c59240_g1_orf1	F0-ATP synthase b-chain	6669.DappuP231350	11	Cluster 6	Clustered	7
c78114_g1_orf1	unknown	6669.DappuP53137	11	Cluster 6	Clustered	7.15152
c94509_g1_orf1	sarcosine dehydrogenase, mitochondrial isoform X1	6669.DappuP308482	9	Cluster 6	Clustered	8
c88415_g1_orf1	Pyruvate dehydrogenase phosphatase regulatory subunit, mitochondrial	6669.DappuP245715	9	Cluster 6	Clustered	8
c49804_g1_orf1	ATP synthase subunit g	6669.DappuP230756	9	Cluster 6	Clustered	7
c82902_g1_orf1	Serine hydroxymethyltransferase, mitochondrial	6669.DappuP52799	22	Cluster 6	Clustered	7.15152
c78578_g1_orf1	mitochondrial cytochrome c oxidase subunit IV	6669.DappuP230889	12	Cluster 6	Clustered	7
c79021_g1_orf1	mitochondrial ATP synthase gamma subunit precursor	6669.DappuP226547	26	Cluster 7	Clustered	5.05263
c57046_g1_orf1	putative NADH dehydrogenase	6669.DappuP231246	14	Cluster 7	Clustered	5.5
c91349_g1_orf1	Cytochrome b-c1 complex subunit 2, mitochondrial precursor	6669.DappuP200339	20	Cluster 7	Clustered	5.51515
c75286_g1_orf1	mitochondrial cytochrome c oxidase subunit VIb	6669.DappuP230594	8	Cluster 7	Seed	6
c85342_g1_orf1	mitochondrial ATP synthase subunit alpha precursor	6669.DappuP309281	31		Unclustered	6.26316
c81926_g1_orf1	GE18950	6669.DappuP53209	19		Unclustered	8.04545
c92406_g1_orf1	hypothetical protein DAPPUDRAFT_192333	6669.DappuP312118	9		Unclustered	3.73333
c77427_g1_orf1	hypothetical protein BRAFLDRAFT_132189	6669.DappuP306375	4		Unclustered	3
c53827_g1_orf1	26S protease regulatory subunit 6A-like	6669.DappuP299812	6		Unclustered	2.7
c90379_g1_orf1	proteasome subunit alpha type-6-like	6669.DappuP231549	6		Unclustered	2.7
c93821_g2_orf1	Condensin complex subunit 1	6669.DappuP222916	1		Unclustered	0
c88444_g1_orf1	Phosphoglycerate mutase 2	6669.DappuP222210	9		Unclustered	5.5
c71867_g1_orf1	small nuclear ribonucleoprotein Sm D3	6669.DappuP63450	8		Unclustered	4.46429
c69180_g1_orf1	LOW QUALITY PROTEIN: nucleolin-like	6669.DappuP217355	6		Unclustered	4.52381
c80206_g1_orf1	fructose 1,6-biphosphate-aldolase A	6669.DappuP188180	17		Unclustered	7.27273
c93509_g1_orf1	ATP-dependent 6-phosphofructokinase isoform X1	6669.DappuP42792	15		Unclustered	7
c72499_g1_orf1	hypothetical protein	6669.DappuP220245	7		Unclustered	6
c76706_g1_orf1	Eukaryotic translation initiation factor 2A	6669.DappuP304806	6		Unclustered	5
c94794_g1_orf1	nucleolar and coiled-body phosphoprotein 1-like isoform X1	6669.DappuP319994	1		Unclustered	0
c33804_g1_orf1	hypothetical protein DAPPUDRAFT_228342	6669.DappuP228342	11		Unclustered	3.42857
c95511_g1_orf1	ryanodine receptor 44F isoform X3	6669.DappuP310496	5		Unclustered	4
c82938_g1_orf1	calcium/calmodulin-dependent protein kinase II isoform A	6669.DappuP198415	11		Unclustered	4.7619
c84771_g1_orf1	AAEL005289-PA	6669.DappuP41314	8		Unclustered	6
c79942_g1_orf1	calcyphosin-like protein isoform X2	6669.DappuP305777	10		Unclustered	5.2
c89720_g1_orf1	aspartate aminotransferase	6669.DappuP114061	20		Unclustered	9.78676
c62878_g1_orf1	putative peptidyl-prolyl cis-trans isomerase dodo	6669.DappuP191361	4		Unclustered	3
c18620_g2_orf1	arginine kinase 1	6669.DappuP220693	7		Unclustered	2.4
c91875_g1_orf1	hypothetical protein DAPPUDRAFT_307177	6669.DappuP307177	14		Unclustered	6
c55248_g2_orf1	nm23	6669.DappuP306455	9		Unclustered	2.4
c107464_g1_orf1	cell division control protein 45 homolog	6669.DappuP302385	2		Unclustered	2
c85565_g1_orf1	hypothetical protein BRAFLDRAFT_113546	6669.DappuP302058	6		Unclustered	3.73333
c114811_g1_orf1		6669.DappuP300874	5		Unclustered	3
c79264_g1_orf1	acyl-CoA-binding protein	6669.DappuP230431	1		Unclustered	0
c75875_g1_orf1	glycogen phosphorylase	6669.DappuP308519	8		Unclustered	5
c78252_g1_orf1	ATP/ADP translocase	6669.DappuP302682	12		Unclustered	3.75
c73176_g1_orf1	hypothetical protein DAPPUDRAFT_318645	6669.DappuP318645	1		Unclustered	0
c93420_g2_orf1	hypothetical protein DAPPUDRAFT_315656	6669.DappuP315656	9		Unclustered	4.7619
c43670_g1_orf1	GH22334	6669.DappuP100611	12		Unclustered	6.61111
c92801_g3_orf1	microtubule-associated protein futsch-like isoform X2	6669.DappuP95004	12		Unclustered	5.78571
c87021_g1_orf1	L-threonine 3-dehydrogenase, mitochondrial	6669.DappuP63809	5		Unclustered	4
c40235_g1_orf1	protein lethal(2)essential for life-like	6669.DappuP303433	3		Unclustered	3
c75440_g1_orf1	voltage-dependent anion-selective channel	6669.DappuP231133	15		Unclustered	3.82418
c134592_g1_orf1	cell division cycle protein 48 homologue, putative	6669.DappuP308570	8		Unclustered	3.2381
c95687_g1_orf1	I-connectin	6669.DappuP305290	1		Unclustered	0
c95524_g1_orf1	electron transfer flavoprotein-ubiquinone oxidoreductase, mitochondrial	6669.DappuP304399	4		Unclustered	1.4
c66090_g1_orf1	muscle-specific protein 300	6669.DappuP209558	13		Unclustered	8.67273
c92828_g1_orf1	microtubule-actin cross-linking factor 1 isoform X23	6669.DappuP313136	13		Unclustered	8.67273
c43192_g1_orf1	tropomodulin isoform X2	6669.DappuP57303	16		Unclustered	12.1397
c59427_g1_orf1	sarco/endoplasmic reticulum Ca2+-ATPase	6669.DappuP65262	6		Unclustered	3
c78055_g1_orf1	hypothetical protein DAPPUDRAFT_306997	6669.DappuP306997	6		Unclustered	3.46667
c72920_g1_orf1	carnitine O-acetyltransferase-like, partial	6669.DappuP302857	4		Unclustered	4
c134128_g1_orf1	U3 small nucleolar RNA-associated protein 14 homolog A-like	6669.DappuP52884	4		Unclustered	3
c92760_g1_orf1	LOW QUALITY PROTEIN: Fanconi anemia group M protein	6669.DappuP48010	1		Unclustered	0
c89477_g1_orf1	predicted protein	6669.DappuP56427	5		Unclustered	2.4
c69179_g1_orf1	tripeptidyl-peptidase 2 isoform X4	6669.DappuP186919	2		Unclustered	0.666667
c82191_g2_orf1	Adducin-related protein, partial	6669.DappuP218357	5		Unclustered	5
c50751_g1_orf1	high mobility group protein 1	6669.DappuP232871	3		Unclustered	3
c89305_g1_orf1	alpha-aminoadipic semialdehyde synthase, mitochondrial isoform X2	6669.DappuP334150	4		Unclustered	2
c95583_g1_orf1	von Willebrand factor A domain-containing protein 8	6669.DappuP328636	1		Unclustered	0
c88787_g1_orf1	probable aminopeptidase NPEPL1	6669.DappuP307351	7		Unclustered	2.7
c66457_g1_orf1	SAP domain-containing ribonucleoprotein	6669.DappuP301489	1		Unclustered	0
c70521_g1_orf1	hypothetical protein DAPPUDRAFT_303215	6669.DappuP303215	4		Unclustered	4
c89736_g1_orf1	DJ-1 protein	6669.DappuP201296	4		Unclustered	4
c77384_g1_orf1	fatty acid binding protein	6669.DappuP300446	1		Unclustered	0
c96211_g1_orf1	fatty acid binding protein	6669.DappuP300850	1		Unclustered	0
c86028_g1_orf1	Na+/K+_ATPase	6669.DappuP305634	2		Unclustered	2
