# Supplementary material for: First comprehensive analysis of lysine acetylation in Alvinocaris longirostris from the deep-sea hydrothermal vents
Source: BMC Genomics. 2018 May 10;19:352. doi: 10.1186/s12864-018-4745-3 (PMC5946511; doi:10.1186/s12864-018-4745-3)
Supplement: Supplementary file 3 — Table S3. Information for the acetylation proteins of microbes associated with abdomen of Alvinocaris longirostris. (XLSX 15 kb) [file 12864_2018_4745_MOESM3_ESM.xlsx]

## Sheet: AL1-Acetyl (K)Sites
Table S3 Information for the acetylation proteins of microbes associated with abdomen of Alvinocaris longirostris.
Proteins	Protein description	Positions within proteins	Localization prob	PEP	Score	Number of Acetyl (K)	Amino acid	Acetyl (K) Probabilities	Charge	Mass error [ppm]	GO-Molcular Function	GO-Biological Process	GO - Cellular componenti
A0A0F3IEM6	Uncharacterized protein	457	1	0.014188	97.093	1	K	K(1)GDIAAR	2	0.15921	signal transducer activity	phosphorelay signal transduction system
A0A0F3ILB4;V5C564	Methanol dehydrogenase [cytochrome c] subunit 2 (EC 1.1.2.7) (MDH small subunit beta) (MDH-associated peptide) (MEDH)	71;75	1	1.37707e-06	40.352		K	EMEARNEK(1)R	3	-1.6422	2-chloroethanol cytochrome-c oxidoreductase activity;alcohol dehydrogenase (NAD) activity;ethanol cytochrome-c oxidoreductase activity;methanol ferricytochrome-c oxidoreductase activity	methanol oxidation
A0A177LR54	ABC transporter permease	3	1	0.00768231	42.287		K	MTK(1)PFISR	2	0.11604		transmembrane transport
A0A177MVT4	Peptidase M16	2	1	0.00785804	105.98	2	K	MK(1)LELNK(1)LK	2	-2.5552	metal ion binding;metalloendopeptidase activity
	Peptidase M16	7	1	0.00785804	105.98	2	K	MK(1)LELNK(1)LK	2	-2.5552
A0A177NDW8;A0A177P480;A0A172UF90	RecBCD enzyme subunit RecC (EC 3.1.11.5) (Exonuclease V subunit RecC) (ExoV subunit RecC) (Helicase/nuclease RecBCD subunit RecC)	1018;1019;1019	0.865928	0.00815479	113.62	1	K	LINK(0.134)DK(0.866)TLK	2	1.075	ATP binding;ATP-dependent DNA helicase activity;DNA binding;exodeoxyribonuclease V activity	double-strand break repair via homologous recombination
A0A177NFC0	ATP-dependent RNA helicase HrpA	278	1	0.0125415	64.485		K	REAK(1)K(1)INA	2	2.558	helicase activity
	ATP-dependent RNA helicase HrpA	279	1	0.0125415	64.485		K	REAK(1)K(1)INA	2	2.558
A0A177NRX0	Uncharacterized protein	364	1	0.0119159	113.71	1	K	AQLIK(1)DGK	2	3.5509	DNA binding	DNA modification
A0A177NU77	Uncharacterized protein	42	1	0.00810981	113.71	1	K	KEIGSLK(1)GR	2	1.7461		cell redox homeostasis
A0A177NUJ6	Uncharacterized protein	277	1	0.0100001	96.19	1	K	KLQK(1)DLR	2	1.3964	peptidoglycan binding;transferase activity
A0A1V8M3I1	Protein translocase subunit SecD	317	1	0.000726958	141.98	1	K	APVLLK(1)R	2	-0.024639	P-P-bond-hydrolysis-driven protein transmembrane transporter activity	intracellular protein transmembrane transport;protein targeting;protein transport by the Sec complex
A0A1V8M8Z2	Uncharacterized protein	80	1	0.00861648	133.81	1	K	IGNK(1)TLR	2	0.13251
A0A1V8MAC7	Uncharacterized protein	838	1	0.0145569	51.346		K	GK(1)MSLDLR	2	-3.8819			integral component of membrane
A0A1Y6D703	3',5'-cyclic AMP phosphodiesterase CpdA	137	0.999341	0.0137684	66.962	1	K	RSEPK(0.001)YQK(0.999)R	2	0.59303	hydrolase activity
A0A1Z8WTM7	Uncharacterized protein	5	0.846424	0.0122889	43.808		K	K(0.154)QNK(0.846)WSRK	2	2.1853
A0A1Z8WWI6	UPF0061 protein CBC29_00950	216	1	0.00891346	102.51	1	K	GELDALK(1)K	2	2.6145
A0A257MZK7	DNA polymerase I (EC 2.7.7.7)	7	1	2.32689e-07	97.068		K	SLQTQK(1)R	2	1.3248	3'-5' exonuclease activity;DNA binding;DNA-directed DNA polymerase activity	DNA-dependent DNA replication;DNA repair
A0A286P3X5	Uncharacterized protein	66	1	0.013866	120.15	1	K	ALSK(1)ELSR	2	-0.21997	electron transfer activity;heme binding;metal ion binding
	Uncharacterized protein	675	0.5	0.0144954	76.1	1	K	AVQLK(0.5)EK(0.5)AR	2	1.2178
	Uncharacterized protein	677	0.5	0.0144954	76.1	1	K	AVQLK(0.5)EK(0.5)AR	2	1.2178
A0A291IKR4;A0A291IMC5;A0A291IMA9;A0A291ILI1;A0A291IKK9;A0A291IJP3;A0A291IIJ8;A0A172U9N5;A0A172U8Q1;A0A172U5M9	IS256 family transposase	278;278;278;278;278;278;278;278;278;278	1	0.00225126	149.82	1	K	K(1)QIAGDLKR	2	2.4572	DNA binding;transposase activity	transposition, DNA-mediated
G4SZW7	Putative ATPase of the AAA+ class	5	1	0.00533192	108.09	2	K	LSPK(1)K(1)HR	2	0.58439	ATP binding
	Putative ATPase of the AAA+ class	6	1	0.00533192	108.09	2	K	LSPK(1)K(1)HR	2	0.58439
H8GMP2	Outer membrane receptor protein	83	1	0.000432643	87.696		K	ELEASK(1)QR	2	0.36172	cell outer membrane
Q60AJ2	Tyrosine recombinase XerC	171	1	0.0011745	119.86	3	K	K(1)GK(1)GGK(1)AR	2	0.16222	DNA binding;tyrosine-based site-specific recombinase activity	cell cycle;cell division;chromosome segregation;transposition, DNA-mediated
	Tyrosine recombinase XerC	173	1	0.0011745	119.86	3	K	K(1)GK(1)GGK(1)AR	2	0.16222
	Tyrosine recombinase XerC	176	1	0.0011745	119.86	3	K	K(1)GK(1)GGK(1)AR	2	0.16222
Q84EV4;Q604U6	Chromosome partition protein Smc	704;704	1	0.000565845	74.987		K	K(1)ADELSAGLSLAR	2	-3.3716	ATP binding;DNA binding	chromosome condensation;DNA replication;sister chromatid cohesion
V5C6A9	Trk system potassium uptake protein TrkA	169	0.83541	0.0130926	71.708	2	K	K(0.835)IK(0.165)DLK(1)ER	3	-0.42082	potassium ion transmembrane transporter activity
	Trk system potassium uptake protein TrkA	171	0.985727	0.00336736	106.2	2	K	K(0.014)IK(0.986)DLK(1)ER	2	1.1481
	Trk system potassium uptake protein TrkA	174	1	0.00336736	106.2	2	K	K(0.014)IK(0.986)DLK(1)ER	2	1.1481
32 sites, 23 proteins
